# Supplementary material for: Intranasal Delivery of Recombinant S100A8 Protein Delays Lung Cancer Growth by Remodeling the Lung Immune Microenvironment
Source: Front Immunol. 2022 May 17;13:826391. doi: 10.3389/fimmu.2022.826391 (PMC9152328; doi:10.3389/fimmu.2022.826391)
Supplement: Supplementary Table 1 — Expression profiles of 98 genes in lungs of mice treated with or without S100A8 in the presence/absence of orthotopic LLC tumors. [file Table_1.xlsx]

## Sheet: Supp Table 1
Major group	Sub-group	Gene	S100A8+vehicle				HBSS+LLC				S100A8+LLC
			Fold Change	95% CI	Fold regulation	Comments	Fold Change	95% CI	Fold regulation	Comments	Fold Change	95% CI	Fold regulation	Comments
Tumor growth	Oncogenesis	MMP-10	0.1021	( 0.00001, 0.34 )	-9.7962	B	0.102	( 0.00001, 0.35 )	-9.8047	B	0.8414	( 0.00001, 3.14 )	-1.1885	B
		EGFR	0.7082	( 0.00001, 1.43 )	-1.412	OKAY	0.7772	( 0.30, 1.26 )	-1.2867	OKAY	1.0431	( 0.58, 1.51 )	1.0431	OKAY
		KIT	1.1812	( 0.13, 2.24 )	1.1812	OKAY	1.5401	( 0.00001, 3.26 )	1.5401	OKAY	0.5719	( 0.00001, 1.31 )	-1.7485	OKAY
		LCK	0.2308	( 0.00001, 0.64 )	-4.3336	OKAY	0.2109	( 0.00001, 0.62 )	-4.7419	OKAY	0.2624	( 0.00001, 0.77 )	-3.8104	OKAY
		IGF-1	0.399	( 0.00001, 1.09 )	-2.5064	OKAY	0.5653	( 0.00001, 1.31 )	-1.769	OKAY	0.584	( 0.00001, 1.23 )	-1.7124	OKAY
		MKP1	2.1236	( 0.00001, 6.08 )	2.1236	OKAY	2.1443	( 0.00001, 6.23 )	2.1443	OKAY	3.1856	( 0.00001, 9.76 )	3.1856	OKAY
		SIRT1	0.4248	( 0.16, 0.69 )	-2.354	OKAY	1.4133	( 0.34, 2.49 )	1.4133	OKAY	1.1149	( 0.17, 2.06 )	1.1149	OKAY
		SKY	0.9494	( 0.00001, 2.00 )	-1.0533	OKAY	0.626	( 0.00001, 1.46 )	-1.5974	OKAY	0.7399	( 0.00001, 1.53 )	-1.3516	OKAY
		HGF	0.3761	( 0.10, 0.65 )	-2.6589	OKAY	0.7082	( 0.16, 1.25 )	-1.412	OKAY	0.6571	( 0.16, 1.16 )	-1.5218	OKAY
		FGF-2	0.902	( 0.36, 1.45 )	-1.1086	OKAY	3.4326	( 0.95, 5.92 )	3.4326	OKAY	1.5812	( 0.31, 2.85 )	1.5812	OKAY
		MAPK1	0.8655	( 0.25, 1.48 )	-1.1553	OKAY	1.287	( 0.23, 2.34 )	1.287	OKAY	0.955	( 0.26, 1.65 )	-1.0472	OKAY
		MKI67	0.5433	( 0.00001, 1.78 )	-1.8405	OKAY	0.7916	( 0.00001, 2.55 )	-1.2633	OKAY	0.828	( 0.00001, 2.61 )	-1.2077	OKAY
		BCL2	0.5518	( 0.16, 0.94 )	-1.8123	OKAY	2.0835	( 0.54, 3.62 )	2.0835	OKAY	1.3615	( 0.61, 2.12 )	1.3615	OKAY
	Tumor suppressor	SOCS3	1.6469	( 0.00001, 4.02 )	1.6469	OKAY	0.7043	( 0.00001, 1.74 )	-1.4198	OKAY	0.8228	( 0.00001, 2.00 )	-1.2154	OKAY
		CDKN1A	3.8542	( 0.00001, 9.56 )	3.8542	OKAY	4.1982	( 0.00001, 9.62 )	4.1982	OKAY	2.7865	( 0.00001, 6.36 )	2.7865	OKAY
		p53	1.0881	( 0.54, 1.64 )	1.0881	OKAY	0.8064	( 0.02, 1.59 )	-1.2401	OKAY	0.7569	( 0.28, 1.24 )	-1.3212	OKAY
		SMAD4	0.5432	( 0.14, 0.94 )	-1.8409	OKAY	0.6512	( 0.00001, 1.30 )	-1.5355	OKAY	0.717	( 0.00001, 1.46 )	-1.3947	OKAY
		MST1	0.7647	( 0.00001, 1.53 )	-1.3077	OKAY	1.0179	( 0.16, 1.88 )	1.0179	OKAY	0.8673	( 0.09, 1.64 )	-1.153	OKAY
		ANXA5	0.9513	( 0.00001, 1.91 )	-1.0512	OKAY	1.5173	( 0.10, 2.93 )	1.5173	OKAY	0.6001	( 0.04, 1.16 )	-1.6665	OKAY
Metastasis	Pro-metastasis	MMP-3	0.539	( 0.00001, 1.18 )	-1.8553	OKAY	0.9757	( 0.03, 1.92 )	-1.0249	OKAY	1.047	( 0.04, 2.06 )	1.047	OKAY
		MMP-9	5.0125	( 0.00001, 10.59 )	5.0125	OKAY	1.8458	( 0.00001, 3.77 )	1.8458	OKAY	2.1767	( 0.00001, 4.76 )	2.1767	OKAY
		MMP-13	1.0686	( 0.00001, 2.46 )	1.0686	B	1.9306	( 0.00001, 3.99 )	1.9306	A	0.9774	( 0.00001, 2.13 )	-1.0232	B
		COL10A1	0.1729	( 0.00001, 0.42 )	-5.785	OKAY	0.5365	( 0.00001, 1.11 )	-1.8638	OKAY	0.4429	( 0.00001, 0.89 )	-2.2581	OKAY
		COL11A1	0.2041	( 0.00001, 0.57 )	-4.9002	B	0.7327	( 0.00001, 1.55 )	-1.3648	B	0.6602	( 0.00001, 1.70 )	-1.5147	B
		KRT5	0.0831	( 0.00001, 0.36 )	-12.0401	A	0.126	( 0.00001, 0.44 )	-7.9363	OKAY	0.2047	( 0.00001, 1.24 )	-4.8863	OKAY
		KRT14	0.7178	( 0.00001, 3.19 )	-1.3931	A	0.3396	( 0.00001, 1.48 )	-2.9444	A	5.8034	( 0.00001, 32.68 )	5.8034	OKAY
		CAV1	0.5551	( 0.01, 1.10 )	-1.8015	OKAY	3.0158	( 0.21, 5.82 )	3.0158	OKAY	1.4385	( 0.06, 2.82 )	1.4385	OKAY
		CCL-13	0.5353	( 0.00001, 1.21 )	-1.8682	OKAY	0.4132	( 0.05, 0.77 )	-2.4204	OKAY	0.4544	( 0.16, 0.75 )	-2.2007	OKAY
		MMP-2	0.6955	( 0.00001, 1.70 )	-1.4379	OKAY	0.4609	( 0.00001, 1.21 )	-2.1697	OKAY	0.9344	( 0.00001, 2.13 )	-1.0702	OKAY
		MUC1	1.0648	( 0.00001, 2.31 )	1.0648	OKAY	0.7543	( 0.00001, 1.72 )	-1.3257	OKAY	0.522	( 0.00001, 1.12 )	-1.9158	OKAY
		VCAM-1	0.475	( 0.19, 0.76 )	-2.1051	OKAY	1.2544	( 0.33, 2.17 )	1.2544	OKAY	0.7502	( 0.33, 1.17 )	-1.333	OKAY
		S100A4	0.778	( 0.02, 1.54 )	-1.2853	OKAY	0.221	( 0.00001, 0.96 )	-4.5244	OKAY	1.7999	( 0.00001, 3.73 )	1.7999	OKAY
	Anti-metastasis	TIMP2	1.1113	( 0.00001, 2.43 )	1.1113	OKAY	0.6364	( 0.00001, 1.49 )	-1.5713	OKAY	0.5108	( 0.00001, 1.06 )	-1.9576	OKAY
		CADM1	1.146	( 0.00001, 2.38 )	1.146	OKAY	2.1292	( 0.00001, 4.39 )	2.1292	OKAY	1.1004	( 0.00001, 2.52 )	1.1004	OKAY
		CDH1	23.2309	( 0.00001, 75.95 )	23.2309	OKAY	18.4146	( 0.00001, 61.72 )	18.4146	OKAY	11.7225	( 0.00001, 38.42 )	11.7225	OKAY
		CDH13	0.8588	( 0.00001, 1.74 )	-1.1644	OKAY	0.6771	( 0.00001, 1.43 )	-1.4768	OKAY	0.4177	( 0.00001, 0.84 )	-2.3942	OKAY
Hypoxia and angiogenesis	Hypoxia and angiogenesis	HIF-1α	0.7777	( 0.00001, 3.04 )	-1.2858	B	12.7686	( 0.00001, 46.30 )	12.7686	B	2.3154	( 0.00001, 9.10 )	2.3154	B
		HIF-1β	0.0317	( 0.00001, 0.11 )	-31.501	B	0.2278	( 0.00001, 1.18 )	-4.3892	B	0.5967	( 0.00001, 2.59 )	-1.676	B
		HIF-2α	0.0401	( 0.00001, 0.24 )	-24.9324	A	0.224	( 0.00001, 1.42 )	-4.464	A	0.0706	( 0.00001, 0.35 )	-14.1705	A
		HIF-3α	1.9342	( 0.00001, 4.64 )	1.9342	C	5.733	( 0.00001, 16.79 )	5.733	B	5.7132	( 0.00001, 15.00 )	5.7132	B
		VEGFα	1.5689	( 0.00001, 3.40 )	1.5689	OKAY	5.4209	( 0.00001, 11.88 )	5.4209	OKAY	1.3234	( 0.00001, 3.01 )	1.3234	OKAY
		ALOX12	2.1958	( 0.00001, 5.23 )	2.1958	OKAY	4.7364	( 0.00001, 11.64 )	4.7364	OKAY	1.8145	( 0.00001, 4.56 )	1.8145	OKAY
		CCL-11	0.2875	( 0.00001, 0.67 )	-3.4782	OKAY	0.6109	( 0.00001, 1.44 )	-1.6369	OKAY	0.5935	( 0.00001, 1.42 )	-1.6849	OKAY
	Anti-angiogenesis	CXCL-9	0.4487	( 0.00001, 1.04 )	-2.2284	OKAY	0.9456	( 0.00001, 2.29 )	-1.0575	OKAY	0.5093	( 0.05, 0.97 )	-1.9635	OKAY
		CXCL-10	1.3339	( 0.10, 2.57 )	1.3339	OKAY	1.1551	( 0.00001, 2.64 )	1.1551	OKAY	0.6249	( 0.08, 1.17 )	-1.6002	OKAY
Immune regulation	S100	S100A8	1.6348	( 0.49, 2.78 )	1.6348	OKAY	1.2052	( 0.09, 2.32 )	1.2052	OKAY	1.6733	( 0.00001, 3.46 )	1.6733	OKAY
		S100A9	1.4879	( 0.00001, 3.38 )	1.4879	OKAY	0.8363	( 0.00001, 1.83 )	-1.1958	OKAY	0.4993	( 0.00001, 1.34 )	-2.0029	OKAY
	MDSC expansion	M-CSF (CSF-1)	1.6548	( 0.37, 2.93 )	1.6548	OKAY	1.0707	( 0.00001, 2.40 )	1.0707	OKAY	0.9313	( 0.27, 1.59 )	-1.0738	OKAY
		GM-CSF (CSF-2)	1.3684	( 0.17, 2.57 )	1.3684	OKAY	0.7658	( 0.00001, 1.71 )	-1.3058	OKAY	0.4988	( 0.07, 0.93 )	-2.0048	OKAY
		G-CSF (CSF-3)	1.6217	( 0.00001, 5.58 )	1.6217	B	0.5762	( 0.00001, 2.46 )	-1.7356	B	1.4521	( 0.00001, 4.52 )	1.4521	B
	MDSC expansion and activation	IL-4	3.2688	( 0.00001, 7.41 )	3.2688	B	136.834	( 0.00001, 565.79 )	136.834	B	7.6699	( 0.00001, 17.60 )	7.6699	OKAY
		IFN-γ	3.5952	( 0.00001, 12.52 )	3.5952	B	34.638	( 0.00001, 120.88 )	34.638	A	6.9727	( 0.00001, 23.87 )	6.9727	A
		IL-6	0.2316	( 0.00001, 0.52 )	-4.3171	OKAY	0.7053	( 0.00001, 1.47 )	-1.4179	OKAY	0.4068	( 0.00001, 0.85 )	-2.4583	OKAY
		IL-1β	0.4552	( 0.00001, 1.16 )	-2.197	OKAY	0.5993	( 0.00001, 1.51 )	-1.6687	OKAY	0.2568	( 0.00001, 0.75 )	-3.8946	OKAY
		IL-10	107.562	( 0.00001, 358.04 )	107.562	B	148.676	( 0.00001, 459.13 )	148.676	A	84.5573	( 0.00001, 261.32 )	84.5573	OKAY
		IL-13	0.1547	( 0.00001, 0.47 )	-6.4638	A	0.0185	( 0.00001, 0.07 )	-54.0405	A	0.0466	( 0.00001, 0.18 )	-21.4743	A
		IL-18	8.7269	( 0.00001, 31.21 )	8.7269	B	35.5009	( 0.00001, 96.65 )	35.5009	A	16.9535	( 0.00001, 55.12 )	16.9535	B
		IL-17β	0.0457	( 0.00001, 0.22 )	-21.8661	B	8.0586	( 0.00001, 32.40 )	8.0586	A	8.4304	( 0.00001, 38.95 )	8.4304	A
		IL-23	0.3448	( 0.00001, 1.12 )	-2.8998	B	0.3597	( 0.00001, 1.03 )	-2.7803	B	0.5275	( 0.00001, 1.80 )	-1.8957	B
		TGF-β1	5.4914	( 0.00001, 11.89 )	5.4914	OKAY	3.4974	( 0.00001, 7.95 )	3.4974	OKAY	3.4262	( 0.00001, 7.81 )	3.4262	OKAY
		TNF-α	0.8781	( 0.05, 1.70 )	-1.1388	OKAY	0.3977	( 0.00001, 0.88 )	-2.5144	OKAY	0.3691	( 0.00001, 0.74 )	-2.7095	OKAY
		COX-2	0.587	( 0.00001, 1.80 )	-1.7036	A	2.8041	( 0.00001, 8.15 )	2.8041	OKAY	0.7394	( 0.00001, 2.22 )	-1.3524	OKAY
		PTGS2	0.2114	( 0.00001, 0.47 )	-4.7298	OKAY	1.8306	( 0.29, 3.37 )	1.8306	OKAY	0.7578	( 0.00001, 1.66 )	-1.3196	OKAY
		IDO	1.2373	( 0.00001, 3.19 )	1.2373	OKAY	6.2001	( 0.00001, 14.67 )	6.2001	OKAY	1.3787	( 0.00001, 3.30 )	1.3787	OKAY
		SAA3	2.1709	( 0.00001, 5.02 )	2.1709	OKAY	1.1917	( 0.00001, 2.65 )	1.1917	OKAY	1.4112	( 0.00001, 3.19 )	1.4112	OKAY
	MDSC recruitment	IL-5	0.1775	( 0.00001, 0.53 )	-5.6347	OKAY	1.6259	( 0.00001, 4.64 )	1.6259	OKAY	0.4297	( 0.00001, 1.08 )	-2.327	OKAY
		IL-12β	0.1188	( 0.00001, 0.47 )	-8.4197	A	7.9312	( 0.00001, 27.43 )	7.9312	OKAY	0.0835	( 0.00001, 0.33 )	-11.9749	A
		CXCL-1	0.5693	( 0.00001, 1.15 )	-1.7566	OKAY	0.4191	( 0.02, 0.82 )	-2.3862	OKAY	0.2543	( 0.04, 0.47 )	-3.9318	OKAY
		CXCL-2	0.9908	( 0.00001, 2.22 )	-1.0093	OKAY	0.6432	( 0.00001, 1.61 )	-1.5548	OKAY	0.3626	( 0.00001, 0.73 )	-2.7577	OKAY
		CXCL-5	0.447	( 0.00001, 1.18 )	-2.2373	OKAY	0.2449	( 0.00001, 0.55 )	-4.084	OKAY	0.2848	( 0.00001, 0.64 )	-3.5107	OKAY
		CXCL-12	2.6826	( 0.00001, 7.45 )	2.6826	OKAY	3.7322	( 0.00001, 10.19 )	3.7322	OKAY	1.7344	( 0.00001, 4.64 )	1.7344	OKAY
		CXCR4	0.3531	( 0.13, 0.57 )	-2.8321	OKAY	0.4545	( 0.00001, 0.92 )	-2.2003	OKAY	0.5285	( 0.04, 1.02 )	-1.8922	OKAY
		CCL-2	0.258	( 0.00001, 0.53 )	-3.8766	OKAY	0.2225	( 0.00001, 0.51 )	-4.4939	OKAY	0.3411	( 0.11, 0.57 )	-2.9317	OKAY
		CCL-3	1.103	( 0.00001, 2.33 )	1.103	OKAY	0.7387	( 0.00001, 1.65 )	-1.3538	OKAY	0.603	( 0.00001, 1.35 )	-1.6583	OKAY
		CCL-4	0.8748	( 0.10, 1.65 )	-1.1432	OKAY	0.8054	( 0.10, 1.51 )	-1.2416	OKAY	0.7063	( 0.04, 1.37 )	-1.4158	OKAY
		CCL-5	0.7365	( 0.16, 1.32 )	-1.3577	OKAY	0.5894	( 0.00001, 1.18 )	-1.6967	OKAY	0.5549	( 0.06, 1.05 )	-1.8022	OKAY
		RAGE	1.3379	( 0.00001, 3.27 )	1.3379	OKAY	0.8357	( 0.00001, 2.07 )	-1.1966	OKAY	0.8219	( 0.00001, 1.91 )	-1.2167	OKAY
		AGER	1.3034	( 0.00001, 3.06 )	1.3034	OKAY	0.6525	( 0.00001, 1.62 )	-1.5326	OKAY	0.5308	( 0.00001, 1.23 )	-1.8839	OKAY
		MIF	0.9224	( 0.02, 1.82 )	-1.0842	OKAY	0.8203	( 0.00001, 1.78 )	-1.219	OKAY	0.7933	( 0.00001, 1.67 )	-1.2606	OKAY
	MDSC signaling	STAT3	1.0648	( 0.08, 2.05 )	1.0648	OKAY	0.5981	( 0.01, 1.19 )	-1.6719	OKAY	0.5321	( 0.13, 0.94 )	-1.8794	OKAY
		NF-ҡB	0.7167	( 0.40, 1.03 )	-1.3953	OKAY	0.6841	( 0.06, 1.31 )	-1.4618	OKAY	0.5036	( 0.18, 0.82 )	-1.9859	OKAY
	Immune surveillance	ICAM-1	5373.98	( 0.00001, 26344.68 )	5373.98	A	8365.77	( 0.00001, 41392.06 )	8365.77	A	4102.84	( 0.00001, 20046.91 )	4102.84	A
		IL-2	0.8957	( 0.00001, 2.15 )	-1.1164	B	1.9904	( 0.00001, 4.77 )	1.9904	B	3.582	( 0.00001, 7.88 )	3.582	B
		IRF-4	0.7415	( 0.00001, 2.01 )	-1.3487	OKAY	0.3686	( 0.00001, 0.98 )	-2.7127	OKAY	0.4736	( 0.00001, 1.28 )	-2.1113	OKAY
Redox	ROS production	NOX2	1.1353	( 0.59, 1.68 )	1.1353	OKAY	1.7817	( 0.05, 3.51 )	1.7817	OKAY	0.8074	( 0.11, 1.50 )	-1.2385	OKAY
	Antioxidant	SOD1	338.327	( 0.00001, 1657.12 )	338.327	B	64640.8	( 0.00001, 145481.55 )	64640.8	A	575920	( 0.00001, 1691349.37 )	575920	A
		TXN	49.9028	( 0.00001, 207.89 )	49.9028	B	79492.5	( 0.00001, 197291.59 )	79492.5	A	152779	( 0.00001, 399989.36 )	152779	A
		PRDX1	93.781	( 0.00001, 460.79 )	93.781	A	307.839	( 0.00001, 1455.98 )	307.839	A	155.036	( 0.00001, 773.29 )	155.036	A
		CAT (catalase)	1.5793	( 0.00001, 3.52 )	1.5793	OKAY	2.189	( 0.00001, 5.07 )	2.189	OKAY	1.3462	( 0.00001, 2.94 )	1.3462	OKAY
		GPX1	0.3642	( 0.00001, 1.22 )	-2.746	OKAY	0.1383	( 0.00001, 0.49 )	-7.2311	OKAY	1.5123	( 0.35, 2.68 )	1.5123	OKAY
		MT1	0.5631	( 0.00001, 1.35 )	-1.7759	OKAY	0.3472	( 0.00001, 0.95 )	-2.8803	OKAY	0.3288	( 0.00001, 0.81 )	-3.0414	OKAY
		MT2	4.5642	( 0.00001, 13.35 )	4.5642	OKAY	3.3105	( 0.00001, 9.33 )	3.3105	OKAY	5.6491	( 0.00001, 15.26 )	5.6491	OKAY
		GSTM	5.1096	( 0.00001, 15.02 )	5.1096	OKAY	3.8034	( 0.00001, 12.02 )	3.8034	OKAY	2.6377	( 0.00001, 7.94 )	2.6377	OKAY
		HO-1	1.728	( 0.00001, 3.60 )	1.728	OKAY	1.8879	( 0.00001, 4.31 )	1.8879	OKAY	1.5634	( 0.00001, 3.16 )	1.5634	OKAY
	L-arginine and nitric oxide	iNOS	1.067	( 0.00001, 2.62 )	1.067	OKAY	0.5183	( 0.00001, 1.21 )	-1.9295	OKAY	0.5812	( 0.00001, 1.44 )	-1.7205	OKAY
		ARG1	34.621	( 0.00001, 157.05 )	34.621	A	34.4047	( 0.00001, 155.62 )	34.4047	A	26.0355	( 0.00001, 116.87 )	26.0355	A
		ARG2	0.9627	( 0.00001, 2.05 )	-1.0387	OKAY	1.2453	( 0.00001, 2.96 )	1.2453	OKAY	1.2637	( 0.00001, 2.64 )	1.2637	OKAY
		CAT2 (transporter)	0.9443	( 0.00001, 2.55 )	-1.059	B	10.5746	( 0.00001, 42.35 )	10.5746	B	1.9285	( 0.00001, 5.87 )	1.9285	B
	Comments:
	A: This gene’s average threshold cycle is relatively high (> 30) in either the control or the test sample, and is reasonably low in the other sample (< 30).
	B: This gene’s average threshold cycle is relatively high (> 30), meaning that its relative expression level is low, in both control and test samples.
	C: This gene’s average threshold cycle is either not determined or greater than the defined cut-off value (default 35), in both samples meaning that its expression was undetected, making this fold-change result erroneous and un-interpretable.
	Fold Change & Fold Regulation:
	Fold-Change (2^(- Delta Delta Ct)) is the normalized gene expression (2^(- Delta Ct)) in the Test Sample divided the normalized gene expression (2^(- Delta Ct)) in the Control Sample.
	Fold-Regulation represents fold-change results in a biologically meaningful way. Fold-change values greater than one indicate a positive or an up-regulation, and the fold-regulation is equal to the fold-change.
	Fold-change values less than one indicate a negative or down-regulation, and the fold-regulation is the negative inverse of the fold-change.
	Fold-regulation values greater than 2 are indicated in red; fold-regulation values less than -2 are indicated in blue.
