# Supplementary material for: Intranasal Delivery of Recombinant S100A8 Protein Delays Lung Cancer Growth by Remodeling the Lung Immune Microenvironment
Source: Front Immunol. 2022 May 17;13:826391. doi: 10.3389/fimmu.2022.826391 (PMC9152328; doi:10.3389/fimmu.2022.826391)
Supplement: Supplementary Table 2 — Total percentage of myeloid-derived suppressor cell (MDSC) populations in lungs, spleen, bone marrow and lymph nodes of mice treated with or without S100A8 in the presence/absence of orthotopic LLC tumors. [file Table_2.xlsx]

## Sheet: Supp Table 2
Percentage (%)	HBSS+vehicle	S100A8+vehicle	HBSS+LLC	S100A8+LLC
Lungs: Total MDSC	0.67 ± 0.13	0.54 ± 0.11	2.98 ± 0.90 (**)	0.39 ± 0.05 (##)
PMN-MDSC	0.42 ± 0.05	0.38 ± 0.09	2.16 ± 0.73 (**)	0.36 ± 0.04 (##)
M-MDSC	0.25 ± 0.11	0.15 ± 0.03	0.82 ± 0.19 (**)	0.03 ± 0.01 (###)
Spleen: Total MDSC	0.65 ± 0.07	0.63 ± 0.08	1.10 ± 0.15 (*)	0.62 ± 0.10 (#)
PMN-MDSC	0.56 ± 0.08	0.57 ± 0.08	0.92 ± 0.15	0.55 ± 0.10
M-MDSC	0.09 ± 0.02	0.06 ± 0.02	0.18 ± 0.04	0.07 ± 0.01 (#)
Bone marrow: Total MDSC	0.78 ± 0.10	0.68 ± 0.10	7.27 ± 1.20 (*)	10.32 ± 2.42 (** ++)
PMN-MDSC	0.67 ± 0.07	0.58 ± 0.08	6.79 ± 1.16 (*)	9.99 ± 2.41 (** ++)
M-MDSC	0.11 ± 0.04	0.09 ± 0.02	0.47 ± 0.08 (***)	0.33 ± 0.04 (*+)
Lymph nodes: Total MDSC	2.11 ± 0.69	0.98 ± 0.50	0.66 ± 0.29	1.42 ± 0.66
PMN-MDSC	2.03 ± 0.68	0.94 ± 0.49	0.56 ± 0.25	1.28 ± 0.63
M-MDSC	0.07 ± 0.03	0.04 ± 0.01	0.10 ± 0.04	0.14 ± 0.03
*p < 0.05, **p < 0.01 and ***p < 0.001 compared to HBSS+vehicle
+p < 0.05 and ++p < 0.01 compared to S100A8+vehicle
#p < 0.05, ##p < 0.01 and ###p < 0.001 compared to HBSS+LLC
