# Supplementary material for: Intranasal Delivery of Recombinant S100A8 Protein Delays Lung Cancer Growth by Remodeling the Lung Immune Microenvironment
Source: Front Immunol. 2022 May 17;13:826391. doi: 10.3389/fimmu.2022.826391 (PMC9152328; doi:10.3389/fimmu.2022.826391)
Supplement: Supplementary Table 3 — Total percentage and absolute numbers of lymphocyte populations in lungs and spleen of mice treated with or without S100A8 in the presence/absence of orthotopic LLC tumors. [file Table_3.xlsx]

## Sheet: Supp Table 3
Percentage (%)	Lungs				Spleen
	HBSS+vehicle	S100A8+vehicle	HBSS+LLC	S100A8+LLC	HBSS+vehicle	S100A8+vehicle	HBSS+LLC	S100A8+LLC
Total CD3 T cells (CD3+)	11.9 ± 1.6	6.3 ± 0.5 (*)	21.7 ± 2.9 (**)	34.4 ± 1.3 (**** ++++ ###)	16.4 ± 1.2	18.8 ± 1.8	18.9 ± 0.6	14.9 ± 0.9
CD4 T cells (CD3+/CD4+)	4.4 ± 0.9	3.0 ± 0.3	8.6 ± 1.7	19.2 ± 1.5 (**** ++++ ###)	6.6 ± 0.5	8.7 ± 1.3	8.8 ± 0.5	7.4 ± 0.6
CD8 T cells (CD3+/CD8+)	2.0 ± 0.4	1.0 ± 0.1	3.8 ± 1.1	2.4 ± 0.5	6.6 ± 0.6	7.3 ± 0.5	7.0 ± 0.2	5.2 ± 0.3
NK-T cells (CD3+/NK 1.1+)	0.9 ± 0.3	0.4 ± 0.0	1.0 ± 0.2	2.4 ± 0.3 (** +++ ##)	0.5 ± 0.0	0.3 ± 0.0	0.2 ± 0.0	0.1 ± 0.0
Double negative (DN)T cells (CD3+/CD4-/CD8-)	3.6 ± 0.5	1.4 ± 0.2 (*)	6.8 ± 0.5 (**)	10.8 ± 0.8 (**** ++++ ###)	2.1 ± 0.2	1.8 ± 0.2	1.9 ± 0.1	1.3 ± 0.1 (*)
NK cells (CD3-/NK 1.1+)	6.3 ± 0.9	4.8 ± 0.6	12.6 ± 1.0 (***)	6.7 ± 0.5 (###)	4.0 ± 0.5	3.4 ± 0.3	3.0 ± 0.1	3.2 ± 0.3
Treg (CD4+/CD25+)	1.8 ± 0.5	0.5 ± 0.0	11.1 ± 0.6 (****)	13.3 ± 0.6 (**** ++++ #)	1.4 ± 0.1	1.7 ± 0.2	4.6 ± 0.2 (****)	5.0 ± 0.2 (**** ++++)
Absolute number (x 105)	Lungs				Spleen
	HBSS+vehicle	S100A8+vehicle	HBSS+LLC	S100A8+LLC	HBSS+vehicle	S100A8+vehicle	HBSS+LLC	S100A8+LLC
Total CD3 T cells (CD3+)	1.2 ± 0.2	0.6 ± 0.1 (*)	2.2 ± 0.3 (**)	3.4 ± 0.1 (**** ++++ ###)	1.6 ± 0.1	1.9 ± 0.2	1.9 ± 0.1	1.5 ± 0.1
CD4 T cells (CD3+/CD4+)	0.4 ± 0.1	0.3 ± 0.0	0.9 ± 0.2	1.9 ± 0.2 (**** ++++ ###)	0.7 ± 0.1	0.9 ± 0.1	0.9 ± 0.0	0.7 ± 0.1
CD8 T cells (CD3+/CD8+)	0.2 ± 0.0	0.1 ± 0.0	0.4 ± 0.1	0.2 ± 0.1	0.7 ± 0.1	0.7 ± 0.0	0.7 ± 0.0	0.5 ± 0.0
NK-T cells (CD3+/NK 1.1+)	0.09 ± 0.03	0.04 ± 0.01	0.10 ± 0.02	0.24 ± 0.03 (** +++ ##)	0.05 ± 0.00	0.03 ± 0.00	0.02 ± 0.00	0.01 ± 0.00
Double negative (DN)T cells (CD3+/CD4-/CD8-)	0.4 ± 0.1	0.1 ± 0.0 (*)	0.7 ± 0.0 (**)	1.1 ± 0.9 (**** ++++ ##)	0.2 ± 0.0	0.2 ± 0.0	0.2 ± 0.0	0.1 ± 0.0 (**)
NK cells (CD3-/NK 1.1+)	0.6 ± 0.1	0.5 ± 0.1	1.3 ± 0.1 (***)	0.7 ± 0.1 (###)	0.4 ± 0.0	0.3 ± 0.0	0.3 ± 0.0	0.3 ± 0.0
Treg (CD4+/CD25+)	0.2 ± 0.0	0.047 ± 0.00	1.1 ± 0.1 (****)	1.3 ± 0.1 (**** ++++ #)	0.1 ± 0.0	0.2 ± 0.0	0.5 ± 0.0 (****)	0.5 ± 0.0 (**** ++++)
*p < 0.05, **p < 0.01, ***p < 0.001 and ****p < 0.0001 compared to HBSS+vehicle
+++p < 0.001 and ++++p < 0.0001 compared to S100A8+vehicle
#p < 0.05, ##p < 0.01 and ###p < 0.001 compared to HBSS+LLC
